# Supplementary material for: Density Functional Theory Study of Low-Dimensional (2D, 1D, 0D) Boron Nitride Nanomaterials Catalyzing Acetylene Acetate Reaction
Source: Int J Mol Sci. 2022 Sep 2;23(17):9997. doi: 10.3390/ijms23179997 (PMC9456482; doi:10.3390/ijms23179997)
Supplement: Supplementary file 1 [file ijms-23-09997-s001.zip]

Archive with 1 entries (1 files):
- ijms-1846008-supplementary.pdf
